# Supplementary material for: Assessing the Expression of Long INterspersed Elements (LINEs) via Long-Read Sequencing in Diverse Human Tissues and Cell Lines
Source: Genes (Basel). 2023 Sep 29;14(10):1893. doi: 10.3390/genes14101893 (PMC10606529; doi:10.3390/genes14101893)
Supplement: Supplementary file 1 [file genes-14-01893-s001.zip]

Archive with 2 entries (2 files):
- Supplementary_Tables_revisions_proof.xlsx
- TE_Supplementary_Materials_proof.pdf
