# Supplementary material for: Assessing the Expression of Long INterspersed Elements (LINEs) via Long-Read Sequencing in Diverse Human Tissues and Cell Lines
Source: Genes (Basel). 2023 Sep 29;14(10):1893. doi: 10.3390/genes14101893 (PMC10606529; doi:10.3390/genes14101893)
Supplement: Supplementary file 1 [file genes-14-01893-s001.zip › Supplementary_Tables_revisions_proof.xlsx]

## Sheet: Summary
SUPPLEMENTARY TABLES
Table S1. Sample Reference, Sample Preparation Method, Sequencing Library Protocol, and Sequencing Platform.
Table S2. LongReadsum Mapping Statistics Initially and Following RepeatMasker, Mapping to hg38 Reference Genome, and Artifact-Based Filtering.
Table S3. Average Number of Reads, scaled to reads per million, for the Active, Intact ORF2-Only, and Inactive L1 Elements across Tissue and Cell Line Samples.
Table S4. Manually Reviewed Unique L1 Loci Genomic Locations with Corresponding Average Number of Reads, scaled to reads per million, for the Active L1 Elements across the PacBio sequenced Cell Lines.

## Sheet: Table S1
Table S1. Sample Reference, Sample Preparation Method, Sequencing Library Protocol, and Sequencing Platform.
Sample ID	Tissue or Cell Line Type	Sample Reference	Sample Preparation Method	Library Construction Protocol	Sequencing Platform
GTEX-1192X-0011-R10a-SM-4RXXZ.FAK49046	Brain - Frontal Cortex (BA9)	dbGAP accession number: phs000424.v9	RNA extraction and isolation with TRIzol (Invitrogen)	cDNA-PCR	ONT MinION/GridION
GTEX-11H98-0011-R11b-SM-4SFLZ.FAK46829	Brain - Cerebellar Hemisphere
GTEX-11TTK-0011-R7b-SM-4TVFS.FAK39197	Brain - Putamen (basal ganglia)
GTEX-1211K-0826-SM-7LDFQ.FAK46515	Lung
GTEX-1313W-0011-R7b-SM-4ZL3U.FAK44754	Brain - Putamen (basal ganglia)
GTEX-13QBU-0426-SM-5A4VT.FAK49161	Heart - Left Ventricle
GTEX-13QJ3-0726-SM-7LDHS_rep.FAK93371	Muscle - Skeletal
GTEX-13QJ3-0726-SM-7LDHS.FAK49189	Muscle - Skeletal
GTEX-13RTJ-0011-R7b-SM-5CTCB.FAK49257	Brain - Putamen (basal ganglia)
GTEX-13VXU-0011-R11b-SM-5BFQZ.FAK44611	Brain - Cerebellar Hemisphere
GTEX-13X6J-0011-R10b-SM-5CEKT.FAK44896	Brain - Frontal Cortex (BA9)
GTEX-145MH-0011-R3b-SM-5CTCM.FAK41439	Brain - Anterior cingulate cortex (BA24)
GTEX-14BIL-0011-R10a-SM-5EQV4.FAK49209	Brain - Frontal Cortex (BA9)
GTEX-14BMU-0526-SM-5CA2F_rep.FAK93376	Lung
GTEX-14BMU-0526-SM-5CA2F_rep2.FAK49039	Lung
GTEX-14BMU-0526-SM-5CA2F.FAK44778	Lung
GTEX-14C5O-0011-R7b-SM-5GUPO.FAK54887	Brain - Putamen (basal ganglia)
GTEX-14XAO-0926-SM-5YQWC.FAK46869	Heart - Atrial Appendage
GTEX-15DCD-0011-R10b-SM-5S51M.FAK42101	Brain - Frontal Cortex (BA9)
GTEX-15ER7-0011-R5b-SM-5S51V.FAK38525	Brain - Caudate (basal ganglia)
GTEX-15ER7-0011-R7a-SM-5QYP2.FAK44704	Brain - Putamen (basal ganglia)
GTEX-15RIE-1726-SM-5V7WB.FAK41916	Heart - Left Ventricle
GTEX-17F97-0011-R11b-SM-63KY2.FAK41775	Brain - Cerebellar Hemisphere
GTEX-17MFQ-1926-SM-6659L.FAK44757	Muscle - Skeletal
GTEX-1C64N-0326-SM-6ZHT1.FAK53752	Muscle - Skeletal
GTEX-1GN1W-0226-SM-7AGLJ_rep.FAK91654	Heart - Atrial Appendage
GTEX-1GN1W-0226-SM-7AGLJ.FAK44655	Heart - Atrial Appendage
GTEX-1H11D-1226-SM-9P6XJ.FAK44759	Heart - Left Ventricle
GTEX-1H3NZ-0011-R11b-SM-AUNOV.FAK49024	Brain - Cerebellar Hemisphere
GTEX-1HBPH-0226-SM-7LLUW.FAK41473	Heart - Atrial Appendage
GTEX-1I6K7-0626-SM-AAEQW.FAK49296	Heart - Left Ventricle
GTEX-1I6K7-1226-SM-AAEQX.FAK44642	Lung
GTEX-1IDJD-0226-SM-AML89.FAK49187	Heart - Atrial Appendage
GTEX-1IDJD-1226-SM-AXRWG.FAK39292	Adipose - Subcutaneous
GTEX-1IDJF-0826-SM-ABADH.FAK39145	Heart - Atrial Appendage
GTEX-1IDJU-0726-SM-BXZK2.FAK49131	Heart - Left Ventricle
GTEX-1KXAM-0426-SM-CYKMP.FAK44752	Lung
GTEX-1KXAM-2426-SM-CYKMT.FAK39676	Muscle - Skeletal
GTEX-1LVA9-0326-SM-CYRXA.FAK39191	Muscle - Skeletal
GTEX-OHPL-0326-SM-DPSB8.FAK54495	Heart - Left Ventricle
GTEX-OIZI-0008-SM-2FR3P.FAK41829	Cells - Cultured fibroblasts
GTEX-OXRL-0008-SM-2FR3T.FAK39703	Cells - Cultured fibroblasts
GTEX-PSDG-0008-SM-3NZBI.FAK41823	Cells - Cultured fibroblasts
GTEX-Q2AG-0011-R11A-SM-2EBL2_rep.FAK49243	Brain - Cerebellar Hemisphere
GTEX-Q2AG-0011-R11A-SM-2EBL2_rep2.FAK44637	Brain - Cerebellar Hemisphere
GTEX-Q2AG-0011-R11A-SM-2EBL2.FAK42265	Brain - Cerebellar Hemisphere
GTEX-QDT8-0011-R10A-SM-2FKJB.FAK49182	Brain - Frontal Cortex (BA9)
GTEX-QEG5-0008-SM-3QHW2_ctrl.FAK55175	Cells - Cultured fibroblasts
GTEX-QEG5-0008-SM-3QHW2_exp.FAK30166	Cells - Cultured Fibroblasts with PTBP1 K.D.
GTEX-QV44-0008-SM-3QNG7_ctrl1.FAK55556	Cells - Cultured fibroblasts
GTEX-QV44-0008-SM-3QNG7_ctrl2.FAK49435	Cells - Cultured fibroblasts
GTEX-QV44-0008-SM-3QNG7_exp.FAK52124	Cells - Cultured fibroblasts
GTEX-R53T-0326-SM-2K8S4.FAK44579	Liver
GTEX-R55E-0008-SM-3QNG3_direct.FAK46618	Cells - Cultured fibroblasts
GTEX-R55E-0008-SM-3QNG3.FAK46687	Cells - Cultured fibroblasts
GTEX-RWS6-0008-SM-3QHWG_direct.FAK49083	Cells - Cultured fibroblasts
GTEX-RWS6-0008-SM-3QHWG_rep.FAK49207	Cells - Cultured fibroblasts
GTEX-RWS6-0008-SM-3QHWG.FAK46867	Cells - Cultured fibroblasts
GTEX-S4P3-1326-SM-2QRBQ.FAK41786	Breast - Mammary Tissue
GTEX-S4Z8-0008-SM-2Y983_ctrl.FAK54991	Cells - Cultured fibroblasts
GTEX-S4Z8-0008-SM-2Y983_exp1.FAK55723	Cells - Cultured Fibroblasts with PTBP1 K.D.
GTEX-S4Z8-0008-SM-2Y983_exp2.FAK47416	Cells - Cultured Fibroblasts with PTBP1 K.D.
GTEX-S95S-0008-SM-3RQ8B_ctrl.FAK55194	Cells - Cultured fibroblasts
GTEX-S95S-0008-SM-3RQ8B_exp1.FAK55217	Cells - Cultured Fibroblasts with PTBP1 K.D.
GTEX-S95S-0008-SM-3RQ8B_exp2.FAK47088	Cells - Cultured Fibroblasts with PTBP1 K.D.
GTEX-T5JC-0011-R10A-SM-2TT23.FAK91589	Brain - Frontal Cortex (BA9)
GTEX-T5JC-0011-R11A-SM-2TT24.FAK54838	Brain - Cerebellar Hemisphere
GTEX-T5JC-0011-R7A-SM-2TT1Z.FAK42170	Brain - Putamen (basal ganglia)
GTEX-UTHO-2426-SM-38ZXF.FAK46748	Liver
GTEX-WFG7-0008-SM-3ML7A.FAK41398	Cells - Cultured fibroblasts
GTEX-WY7C-0008-SM-3NZB5_ctrl.FAK55628	Cells - Cultured Fibroblasts with PTBP1 K.D.
GTEX-WY7C-0008-SM-3NZB5_exp.FAK55679	Cells - Cultured fibroblasts
GTEX-WY7C-0726-SM-3GLGQ.FAK46872	Liver
GTEX-WY7C-1126-SM-3GS2X_rep.FAK49218	Heart - Atrial Appendage
GTEX-WY7C-1126-SM-3GS2X_rep2.FAK49168	Heart - Atrial Appendage
GTEX-WY7C-1126-SM-3GS2X.FAK39149	Heart - Atrial Appendage
GTEX-WYJK-2426-SM-3H5V1.FAK39201	Pancreas
GTEX-WYVS-0526-SM-3H5V7.FAK54827	Lung
GTEX-Y5LM-0426-SM-3YX99_rep.FAK49269	Liver
GTEX-Y5LM-0426-SM-3YX99_rep2.FAK41279	Liver
GTEX-Y5LM-0426-SM-3YX99.FAK52212	Liver
GTEX-ZF29-2026-SM-4TVXH.FAK44621	Liver
GTEX-ZPU1-0826-SM-4UJSC.FAK41797	Liver
GTEX-ZT9X-0326-SM-4U9QG.FAK44894	Lung
GTEX-ZT9X-1826-SM-4V2KV_rep.FAK39773	Muscle - Skeletal
GTEX-ZT9X-1826-SM-4V2KV_rep2.FAK44613	Muscle - Skeletal
GTEX-ZT9X-1826-SM-4V2KV.FAK49260	Muscle - Skeletal
GTEX-ZVZP-0226-SM-4VEIO.FAK41904	Heart - Left Ventricle
A549 Nanopore	Lung Cancer Cell Line	SGNex_A549_directRNA_replicate4_run1	RNA extraction and isolation with Isolate II RNA Mini Kit (Bioline, cat# BIO-52072) and DNase I reaction mixture, and poly-A selection (Dynabead mRNA Purification Kit)	Direct RNA sequencing kit (SQK-RNA002)	ONT PromethION
AML Nanopore	Acute Myeloid Leukemia Cell Line	BioProject Accession Number: PRJNA639366	Double-stranded cDNA was prepared from the RNA sample using strand-switching reverse transcription, followed by PCR amplification of the cDNA	1D Strand switching cDNA by ligation protocol (kit: SQK-LSK108)	ONT GridION
HCT116 Nanopore	Human Colorectal Carcinoma Cell Line	SGNex_Hct116_directRNA_replicate3_run1	RNA extraction with Direct-zol™ RNA Miniprep kit (ZYR.R2052, Zymo research) and poly-A selection (Dynabead mRNA Purification Kit)	Direct RNA sequencing kit (SQK-RNA002)	ONT GridION
HEK293T Nanopore	Transformed Human Embryonic Kidney Cell Line	SGNex_Hek293T_directRNA_replicate3_run1	RNA extraction	Direct RNA sequencing kit (SQK-RNA002)	ONT MinION
HeLa Nanopore	Cervical Adenocarcinoma Cell Line	BioProject Accession Number: PRJNA777450	Native and in vitro transcribed (IVT) mRNA	Direct RNA Sequencing kit	ONT MinION
HepG2 Nanopore	Human Liver Carcinoma Cell Line	SGNex_HepG2_directRNA_replicate6_run1	RNA extraction and isolation with Isolate II RNA Mini Kit (Bioline, cat# BIO-52072) and DNase I reaction mixture, and poly-A selection (Dynabead mRNA Purification Kit)	Direct RNA sequencing kit (SQK-RNA002)	ONT GridION
K562 Nanopore	Chronic Myelogenous Leukemia Cell Line	dbGAP accession number: phs000424.v9	RNA extraction and isolation with TRIzol (Invitrogen)	cDNA-PCR	ONT MinION/GridION
MCF7 Nanopore	Breast Cancer Cell Line	SGNex_MCF7_directRNA_replicate2_run3	RNA extraction with Direct-zol™ RNA Miniprep kit (ZYR.R2052, Zymo research) and poly-A selection (Dynabead mRNA Purification Kit)	Direct RNA sequencing kit (SQK-RNA002)	ONT PromethION
UHR Nanopore	Universal Human Reference Cell Line	BioProject Accession Number: PRJNA639366	RNA extraction and DNase-treated RNA	Direct RNA sequencing kit (SQK-RNA002)	ONT GridION
ESCC - SRR8490236 PacBio	Esophageal Squamous Cell Carcinoma Cell Line, KYSE140	Gene Expression Omnibus: PRJNA515570	RNA extraction and isolation, with TRIzol (Invitrogen) and PureLink®RNA Mini Kit (Life Technology)	cDNA PacBio Isoform Sequencing (Iso-Seq) 4kb< size selection	PacBio Single-Molecule Real-Time (SMRT)
ESCC - SRR8490237 PacBio	Esophageal Squamous Cell Carcinoma Cell Line, KYSE510
ESCC - SRR8490238 PacBio	Esophageal Squamous Cell Carcinoma Cell Line, SHEEC
ESCC - SRR8490239 PacBio	Esophageal Squamous Cell Carcinoma Cell Line, TE5 (Sample 1)
ESCC - SRR8490240 PacBio	Esophageal Squamous Cell Carcinoma Cell Line, SHEEC
ESCC - SRR8691125 PacBio	Esophageal Squamous Cell Carcinoma Cell Line, TE5 (Sample 2)
HCT116 PacBio	Human Colorectal Carcinoma Cell Line	Gene Expression Omnibus: GSM5331110	RNA extraction with RNeasy Plus Mini Kit, followed by poly-A selection	Ligation of SMRTbellTM adapters to repaired cDNA ends, followed by sequencing primer annealing	PacBio Sequel System II
HepG2 PacBio	Human Liver Carcinoma Cell Line	PacBio Encode Accession Number: ENCFF483HTA	RNA extraction with RNeasy Plus Mini Kit, followed by poly-A selection	Ligation of SMRTbellTM adapters to repaired cDNA ends, followed by sequencing primer annealing	PacBio Sequel System II
K562 PacBio	Chronic Myelogenous Leukemia Cell Line	Gene Expression Omnibus: GSE175347	RNA extraction with RNeasy Plus Mini Kit, followed by poly-A selection	Ligation of SMRTbellTM adapters to repaired cDNA ends, followed by sequencing primer annealing	PacBio Sequel System II
UHR PacBio	Universal Human Reference Cell Line	Available from: https://downloads.pacbcloud.com/public/dataset/UHR_IsoSeq/	RNA (Agilent) with SIRV Isoform Mix E0 (Lexogen)	Iso-Seq Template Preparation (cDNA) for Sequel Systems (PN 101-070-200)	PacBio Sequel System II with "Early Access" binding kit (101-490-800) and chemistry (101-490-900)

## Sheet: Table S2
Table S2. LongReadsum Mapping Statistics Initially and Following RepeatMasker, Mapping to hg38 Reference Genome, and Artifact-Based Filtering.
Sample ID	Tissue or Cell Line Type	Initial Total # of Reads	N50 read length	Median read length	# Reads >1kb	Post-RepeatMasker Total # of Reads	Post-Mapping to the hg38 Reference Genome Total # of mapped reads	N50 mapped read length	Median mapped read length	Total # of reads with supplementary alignments	Post-Artifact-Based Filtering Total # of reads
GTEX-1192X-0011-R10a-SM-4RXXZ.FAK49046	Brain - Frontal Cortex (BA9)	7568902	872	651	1470066	4819	4819	1530	1350	527	0
GTEX-11H98-0011-R11b-SM-4SFLZ.FAK46829	Brain - Cerebellar Hemisphere	9085504	933	712	2219047	24161	24161	1588	1399	2224	0
GTEX-11TTK-0011-R7b-SM-4TVFS.FAK39197	Brain - Putamen (basal ganglia)	5246513	752	427	584606	4164	4164	1527	1357	455	0
GTEX-1211K-0826-SM-7LDFQ.FAK46515	Lung	5316140	825	595	855474	2422	2422	1749	1457	305	0
GTEX-1313W-0011-R7b-SM-4ZL3U.FAK44754	Brain - Putamen (basal ganglia)	2440805	874	578	457796	3123	3123	1558	1409	277	0
GTEX-13QBU-0426-SM-5A4VT.FAK49161	Heart - Left Ventricle	6987270	747	303	693693	1500	1500	1852	1506	197	0
GTEX-13QJ3-0726-SM-7LDHS_rep.FAK93371	Muscle - Skeletal	7171237	869	544	1217215	2332	2332	1618	1384	270	0
GTEX-13QJ3-0726-SM-7LDHS.FAK49189	Muscle - Skeletal	6631337	854	438	1010798	2082	2082	1703	1430	200	0
GTEX-13RTJ-0011-R7b-SM-5CTCB.FAK49257	Brain - Putamen (basal ganglia)	6343016	827	526	934430	5158	5158	1595	1381	468	0
GTEX-13VXU-0011-R11b-SM-5BFQZ.FAK44611	Brain - Cerebellar Hemisphere	9842459	985	748	2768094	30389	30389	1588	1408	2934	24
GTEX-13X6J-0011-R10b-SM-5CEKT.FAK44896	Brain - Frontal Cortex (BA9)	3579584	805	488	502635	1717	1717	1475	1323	137	0
GTEX-145MH-0011-R3b-SM-5CTCM.FAK41439	Brain - Anterior cingulate cortex (BA24)	4846500	862	484	794281	5734	5734	1520	1375	526	0
GTEX-14BIL-0011-R10a-SM-5EQV4.FAK49209	Brain - Frontal Cortex (BA9)	8937693	784	497	1148951	6771	6771	1464	1317	586	0
GTEX-14BMU-0526-SM-5CA2F_rep.FAK93376	Lung	10443753	1092	841	3899395	10615	10615	1876	1612	957	0
GTEX-14BMU-0526-SM-5CA2F_rep2.FAK49039	Lung	6900794	1111	873	2750792	7193	7193	1884	1617	567	0
GTEX-14BMU-0526-SM-5CA2F.FAK44778	Lung	5617839	1098	836	2090130	5656	5656	1881	1629	476	0
GTEX-14C5O-0011-R7b-SM-5GUPO.FAK54887	Brain - Putamen (basal ganglia)	7637746	889	669	1587386	9065	9065	1532	1374	801	41
GTEX-14XAO-0926-SM-5YQWC.FAK46869	Heart - Atrial Appendage	6144052	942	740	1566722	2395	2395	1663	1431	208	0
GTEX-15DCD-0011-R10b-SM-5S51M.FAK42101	Brain - Frontal Cortex (BA9)	5408375	864	565	962936	3934	3934	1507	1367	307	0
GTEX-15ER7-0011-R5b-SM-5S51V.FAK38525	Brain - Caudate (basal ganglia)	5280000	854	628	920038	3316	3316	1648	1411	328	0
GTEX-15ER7-0011-R7a-SM-5QYP2.FAK44704	Brain - Putamen (basal ganglia)	6104798	685	334	512895	2359	2359	1550	1365	204	0
GTEX-15RIE-1726-SM-5V7WB.FAK41916	Heart - Left Ventricle	4974495	1067	863	1740636	1803	1803	1922	1641	187	0
GTEX-17F97-0011-R11b-SM-63KY2.FAK41775	Brain - Cerebellar Hemisphere	3720412	930	698	895469	10374	10374	1526	1387	979	0
GTEX-17MFQ-1926-SM-6659L.FAK44757	Muscle - Skeletal	10278277	1101	866	3925789	5421	5421	1805	1586	502	0
GTEX-1C64N-0326-SM-6ZHT1.FAK53752	Muscle - Skeletal	4400000	1018	748	1292259	2622	2622	2211	1755	307	0
GTEX-1GN1W-0226-SM-7AGLJ_rep.FAK91654	Heart - Atrial Appendage	4618996	890	646	923885	1463	1463	1797	1488	138	0
GTEX-1GN1W-0226-SM-7AGLJ.FAK44655	Heart - Atrial Appendage	5667159	888	630	1103896	1874	1874	1693	1433	175	0
GTEX-1H11D-1226-SM-9P6XJ.FAK44759	Heart - Left Ventricle	5940050	1012	817	1776560	3626	3626	1956	1646	294	0
GTEX-1H3NZ-0011-R11b-SM-AUNOV.FAK49024	Brain - Cerebellar Hemisphere	8556702	846	632	1509078	23287	23287	1454	1313	2619	0
GTEX-1HBPH-0226-SM-7LLUW.FAK41473	Heart - Atrial Appendage	8228317	933	718	2007663	5083	5083	1611	1405	563	0
GTEX-1I6K7-0626-SM-AAEQW.FAK49296	Heart - Left Ventricle	6761671	725	374	623789	1490	1490	1451	1313	160	0
GTEX-1I6K7-1226-SM-AAEQX.FAK44642	Lung	7047624	879	682	1457933	3891	3891	1669	1412	398	0
GTEX-1IDJD-0226-SM-AML89.FAK49187	Heart - Atrial Appendage	7955912	945	720	1956567	3407	3407	1670	1425	319	0
GTEX-1IDJD-1226-SM-AXRWG.FAK39292	Adipose - Subcutaneous	3336999	994	581	718855	2357	2357	2138	1745	211	0
GTEX-1IDJF-0826-SM-ABADH.FAK39145	Heart - Atrial Appendage	5390386	995	762	1559004	3729	3729	1666	1470	286	0
GTEX-1IDJU-0726-SM-BXZK2.FAK49131	Heart - Left Ventricle	4668904	825	381	600118	893	893	1810	1494	113	0
GTEX-1KXAM-0426-SM-CYKMP.FAK44752	Lung	6062010	964	759	1688079	4348	4348	1582	1418	408	0
GTEX-1KXAM-2426-SM-CYKMT.FAK39676	Muscle - Skeletal	4789798	1079	752	1478381	1926	1926	1831	1548	204	0
GTEX-1LVA9-0326-SM-CYRXA.FAK39191	Muscle - Skeletal	9954578	963	767	2763970	3325	3325	1624	1425	328	0
GTEX-OHPL-0326-SM-DPSB8.FAK54495	Heart - Left Ventricle	4556472	845	521	651662	858	858	1759	1460	70	0
GTEX-OIZI-0008-SM-2FR3P.FAK41829	Cells - Cultured fibroblasts	6258573	1057	828	2264796	6187	6187	2048	1680	693	0
GTEX-OXRL-0008-SM-2FR3T.FAK39703	Cells - Cultured fibroblasts	11279257	928	753	3139004	5830	5830	1588	1393	522	0
GTEX-PSDG-0008-SM-3NZBI.FAK41823	Cells - Cultured fibroblasts	6960000	996	802	2208019	2456	2456	1630	1463	302	0
GTEX-Q2AG-0011-R11A-SM-2EBL2_rep.FAK49243	Brain - Cerebellar Hemisphere	10466613	1022	797	3267877	32237	32237	1649	1425	3596	32
GTEX-Q2AG-0011-R11A-SM-2EBL2_rep2.FAK44637	Brain - Cerebellar Hemisphere	5963809	1018	802	1870925	18530	18530	1638	1420	1919	0
GTEX-Q2AG-0011-R11A-SM-2EBL2.FAK42265	Brain - Cerebellar Hemisphere	6400000	1014	797	1980017	19487	19487	1665	1434	2283	0
GTEX-QDT8-0011-R10A-SM-2FKJB.FAK49182	Brain - Frontal Cortex (BA9)	7994072	1060	791	2576744	12841	12841	1620	1449	1190	0
GTEX-QEG5-0008-SM-3QHW2_ctrl.FAK55175	Cells - Cultured fibroblasts	10432667	1126	623	2749007	12720	12720	2356	1836	2326	0
GTEX-QEG5-0008-SM-3QHW2_exp.FAK30166	Cells - Cultured Fibroblasts with PTBP1 K.D.	7220193	1248	679	2220585	9135	9131	2593	1966	2243	0
GTEX-QV44-0008-SM-3QNG7_ctrl1.FAK55556	Cells - Cultured fibroblasts	6212001	980	539	1299073	4689	4689	2222	1773	1124	0
GTEX-QV44-0008-SM-3QNG7_ctrl2.FAK49435	Cells - Cultured fibroblasts	7879570	1157	686	2353685	9219	9219	2249	1793	2216	0
GTEX-QV44-0008-SM-3QNG7_exp.FAK52124	Cells - Cultured fibroblasts	7693247	1256	731	2513434	13508	13508	2393	1884	3084	0
GTEX-R53T-0326-SM-2K8S4.FAK44579	Liver	8341720	953	740	2393898	4622	4622	1595	1405	473	0
GTEX-R55E-0008-SM-3QNG3_direct.FAK46618	Cells - Cultured fibroblasts	1491149	1738	934	667395	2592	2592	4055	2544	434	0
GTEX-R55E-0008-SM-3QNG3.FAK46687	Cells - Cultured fibroblasts	5191144	1306	949	2424676	4593	4593	2516	1972	386	0
GTEX-RWS6-0008-SM-3QHWG_direct.FAK49083	Cells - Cultured fibroblasts	913731	1741	1035	481359	1398	1398	3695	2392	230	0
GTEX-RWS6-0008-SM-3QHWG_rep.FAK49207	Cells - Cultured fibroblasts	4025618	1152	883	1670533	4887	4887	2456	1917	491	0
GTEX-RWS6-0008-SM-3QHWG.FAK46867	Cells - Cultured fibroblasts	5332014	1142	881	2200916	6435	6435	2488	1905	682	0
GTEX-S4P3-1326-SM-2QRBQ.FAK41786	Breast - Mammary Tissue	3950270	860	599	689444	2947	2947	1621	1416	224	0
GTEX-S4Z8-0008-SM-2Y983_ctrl.FAK54991	Cells - Cultured fibroblasts	8430280	1174	565	2116704	12093	12088	2676	1990	3009	0
GTEX-S4Z8-0008-SM-2Y983_exp1.FAK55723	Cells - Cultured Fibroblasts with PTBP1 K.D.	5607612	1390	718	1873689	10148	10147	2801	2059	2348	0
GTEX-S4Z8-0008-SM-2Y983_exp2.FAK47416	Cells - Cultured Fibroblasts with PTBP1 K.D.	9048480	1447	824	3485485	20389	20387	2773	2046	4469	0
GTEX-S95S-0008-SM-3RQ8B_ctrl.FAK55194	Cells - Cultured fibroblasts	10493499	1129	621	2817371	12401	12397	2298	1834	2874	0
GTEX-S95S-0008-SM-3RQ8B_exp1.FAK55217	Cells - Cultured Fibroblasts with PTBP1 K.D.	6416557	1254	695	1996962	7837	7835	2510	1912	1768	0
GTEX-S95S-0008-SM-3RQ8B_exp2.FAK47088	Cells - Cultured Fibroblasts with PTBP1 K.D.	9324371	1312	781	3290100	12736	12734	2537	1916	3040	0
GTEX-T5JC-0011-R10A-SM-2TT23.FAK91589	Brain - Frontal Cortex (BA9)	46331	911	646	9760	6	6	1672	1628	1	0
GTEX-T5JC-0011-R11A-SM-2TT24.FAK54838	Brain - Cerebellar Hemisphere	10216158	978	757	2907660	30099	30099	1529	1383	2529	0
GTEX-T5JC-0011-R7A-SM-2TT1Z.FAK42170	Brain - Putamen (basal ganglia)	5808363	732	408	586382	3395	3395	1429	1293	356	0
GTEX-UTHO-2426-SM-38ZXF.FAK46748	Liver	2927924	585	198	159987	851	851	1561	1384	63	0
GTEX-WFG7-0008-SM-3ML7A.FAK41398	Cells - Cultured fibroblasts	11464543	1055	811	4109904	12800	12800	1878	1619	1313	0
GTEX-WY7C-0008-SM-3NZB5_ctrl.FAK55628	Cells - Cultured Fibroblasts with PTBP1 K.D.	13363390	1148	631	3676281	19181	19174	2461	1889	4058	0
GTEX-WY7C-0008-SM-3NZB5_exp.FAK55679	Cells - Cultured fibroblasts	7120146	1222	711	2238046	11693	11693	2378	1872	2588	0
GTEX-WY7C-0726-SM-3GLGQ.FAK46872	Liver	9322868	941	698	2311602	7556	7556	1627	1448	781	7
GTEX-WY7C-1126-SM-3GS2X_rep.FAK49218	Heart - Atrial Appendage	7585100	1046	821	2665422	6982	6982	1939	1638	641	0
GTEX-WY7C-1126-SM-3GS2X_rep2.FAK49168	Heart - Atrial Appendage	6776650	1042	821	2368963	6201	6201	1932	1636	597	0
GTEX-WY7C-1126-SM-3GS2X.FAK39149	Heart - Atrial Appendage	7556474	1041	818	2628847	7069	7069	1980	1651	596	0
GTEX-WYJK-2426-SM-3H5V1.FAK39201	Pancreas	7056993	989	910	2216163	5571	5571	2222	1777	642	0
GTEX-WYVS-0526-SM-3H5V7.FAK54827	Lung	8424845	977	773	2461859	6983	6983	1602	1415	653	0
GTEX-Y5LM-0426-SM-3YX99_rep.FAK49269	Liver	8242391	1103	863	3274347	4891	4891	1722	1509	358	0
GTEX-Y5LM-0426-SM-3YX99_rep2.FAK41279	Liver	5656560	1092	844	2180971	3393	3393	1739	1503	230	0
GTEX-Y5LM-0426-SM-3YX99.FAK52212	Liver	5573832	1097	793	2027286	3323	3323	1795	1541	234	0
GTEX-ZF29-2026-SM-4TVXH.FAK44621	Liver	7360651	919	706	1865445	3540	3540	1591	1414	319	0
GTEX-ZPU1-0826-SM-4UJSC.FAK41797	Liver	5700641	918	705	1367890	2658	2658	1620	1443	206	0
GTEX-ZT9X-0326-SM-4U9QG.FAK44894	Lung	6161722	932	746	1609846	4778	4778	1552	1387	472	0
GTEX-ZT9X-1826-SM-4V2KV_rep.FAK39773	Muscle - Skeletal	10410930	1173	890	4273039	7398	7398	2226	1782	681	0
GTEX-ZT9X-1826-SM-4V2KV_rep2.FAK44613	Muscle - Skeletal	8770036	1268	930	3919644	6930	6930	2440	1891	610	0
GTEX-ZT9X-1826-SM-4V2KV.FAK49260	Muscle - Skeletal	10689550	1199	901	4503808	7514	7514	2253	1790	715	0
GTEX-ZVZP-0226-SM-4VEIO.FAK41904	Heart - Left Ventricle	3280000	845	609	519992	566	566	1806	1502	77	0
A549 Nanopore	Lung Cancer Cell Line	2853405	1544	993	1418617	454	454	2961	2082	13	0
AML Nanopore	Acute Myeloid Leukemia Cell Line	8061683	1299	613	2196147	21053	21047	3161	2321	1919	0
HCT116 Nanopore	Human Colorectal Carcinoma Cell Line	1136901	1524	893	519992	376	376	3527	2565	17	0
HEK293T Nanopore	Transformed Human Embryonic Kidney Cell Line	1294238	1388	868	537589	258	258	2669	1680	18	0
HeLa Nanopore	Cervical Adenocarcinoma Cell Line	2736242	756	518	394562	284	284	1785	1499	6	0
HepG2 Nanopore	Human Liver Carcinoma Cell Line	1537237	1696	1002	770199	804	804	3469	2431	52	0
K562 Nanopore	Chronic Myelogenous Leukemia Cell Line	2244000	840	647	422341	1259	1259	1796	1525	94	0
MCF7 Nanopore	Breast Cancer Cell Line	2752960	931	620	631124	482	482	2434	1907	21	0
UHR Nanopore	Universal Human Reference Cell Line	476000	1494	896	211577	279	279	3452	2648	1	0
ESCC - SRR8490236 PacBio	Esophageal Squamous Cell Carcinoma Cell Line, KYSE140	5693139	2495	2011	4722482	22730	22705	3046	2490	2835	402
ESCC - SRR8490237 PacBio	Esophageal Squamous Cell Carcinoma Cell Line, KYSE510	6848611	2412	1949	5839327	17341	17305	3075	2384	2187	376
ESCC - SRR8490238 PacBio	Esophageal Squamous Cell Carcinoma Cell Line, SHEEC	4926102	2375	1646	3221827	6866	6850	3576	2633	801	17
ESCC - SRR8490239 PacBio	Esophageal Squamous Cell Carcinoma Cell Line, TE5 (Sample 1)	3144326	2947	2430	2757692	9541	9535	3951	3131	920	150
ESCC - SRR8490240 PacBio	Esophageal Squamous Cell Carcinoma Cell Line, SHEEC	5942211	2563	2038	4761356	12445	12429	3217	2666	1537	9
ESCC - SRR8691125 PacBio	Esophageal Squamous Cell Carcinoma Cell Line, TE5 (Sample 2)	1068892	3148	2623	964362	3405	3404	3852	3215	399	115
HCT116 PacBio	Human Colorectal Carcinoma Cell Line	1513174	2474	1761	1129354	3926	3926	3304	2840	202	0
HepG2 PacBio	Human Liver Carcinoma Cell Line	2688197	2671	2040	2189291	9875	9875	3403	2912	445	12
K562 PacBio	Chronic Myelogenous Leukemia Cell Line	2103285	2398	1666	1501794	10058	10058	3142	2638	352	6
UHR PacBio	Universal Human Reference Cell Line	6775127	2477	1835	5374170	42249	42248	3797	3042	1098	37

## Sheet: Table S3
Table S3. Average Number of Reads, scaled to reads per million, for the Active, Intact ORF2-Only, and Inactive L1 Elements across Tissue and Cell Line Samples.
Sample ID	Tissue or Cell Line Type	Active L1s	Inactive L1s	Intact ORF2-only L1s
GTEX-11H98-0011-R11b-SM-4SFLZ.FAK46829	Brain - Cerebellar Hemisphere	0	0.0921629	1.81543
GTEX-11TTK-0011-R7b-SM-4TVFS.FAK39197	Brain - Putamen (basal ganglia)	0	0.0905641	0
GTEX-13VXU-0011-R11b-SM-5BFQZ.FAK44611	Brain - Cerebellar Hemisphere	2.02307	0.110379	1.12574
GTEX-145MH-0011-R3b-SM-5CTCM.FAK41439	Brain - Anterior cingulate cortex (BA24)	0	0.0623264	0
GTEX-14BIL-0011-R10a-SM-5EQV4.FAK49209	Brain - Frontal Cortex (BA9)	0	0.0449026	0
GTEX-14C5O-0011-R7b-SM-5GUPO.FAK54887	Brain - Putamen (basal ganglia)	6.85386	0	0
GTEX-17F97-0011-R11b-SM-63KY2.FAK41775	Brain - Cerebellar Hemisphere	2.57801	0	0
GTEX-17MFQ-1926-SM-6659L.FAK44757	Muscle - Skeletal	0	0.0665807	0
GTEX-1H11D-1226-SM-9P6XJ.FAK44759	Heart - Left Ventricle	0	0.0800511	0
GTEX-1H3NZ-0011-R11b-SM-AUNOV.FAK49024	Brain - Cerebellar Hemisphere	0	0.0490973	0
GTEX-1KXAM-0426-SM-CYKMP.FAK44752	Lung	0	0.14584	0
GTEX-Q2AG-0011-R11A-SM-2EBL2_rep.FAK49243	Brain - Cerebellar Hemisphere	2.68952	0.159089	0
GTEX-Q2AG-0011-R11A-SM-2EBL2_rep2.FAK44637	Brain - Cerebellar Hemisphere	0	0.0612918	2.41634
GTEX-Q2AG-0011-R11A-SM-2EBL2.FAK42265	Brain - Cerebellar Hemisphere	0	0.0644879	0
GTEX-QDT8-0011-R10A-SM-2FKJB.FAK49182	Brain - Frontal Cortex (BA9)	0	0.0831566	0
GTEX-QEG5-0008-SM-3QHW2_ctrl.FAK55175	Cells - Cultured fibroblasts	0	0.205722	0
GTEX-QEG5-0008-SM-3QHW2_exp.FAK30166	PTBP1 K.O. Cultured Fibroblast Cells	0	0.113962	0
GTEX-QV44-0008-SM-3QNG7_ctrl2.FAK49435	Cells - Cultured fibroblasts	0	0.145156	0
GTEX-QV44-0008-SM-3QNG7_exp.FAK52124	Cells - Cultured fibroblasts	0	0.0916028	0
GTEX-RWS6-0008-SM-3QHWG_rep.FAK49207	Cells - Cultured fibroblasts	0	0.0648623	0
GTEX-S4Z8-0008-SM-2Y983_ctrl.FAK54991	Cells - Cultured fibroblasts	0	0.0935867	0
GTEX-S4Z8-0008-SM-2Y983_exp1.FAK55723	PTBP1 K.O. Cultured Fibroblast Cells	0	0.11216	0
GTEX-S4Z8-0008-SM-2Y983_exp2.FAK47416	PTBP1 K.O. Cultured Fibroblast Cells	0	0.141596	0
GTEX-S95S-0008-SM-3RQ8B_ctrl.FAK55194	Cells - Cultured fibroblasts	0	0.100357	0
GTEX-S95S-0008-SM-3RQ8B_exp1.FAK55217	PTBP1 K.O. Cultured Fibroblast Cells	0	0.0755379	0
GTEX-S95S-0008-SM-3RQ8B_exp2.FAK47088	PTBP1 K.O. Cultured Fibroblast Cells	0	0.105915	0
GTEX-T5JC-0011-R11A-SM-2TT24.FAK54838	Brain - Cerebellar Hemisphere	0	0.0744597	1.49736
GTEX-WFG7-0008-SM-3ML7A.FAK41398	Cells - Cultured fibroblasts	0	0.0470169	0
GTEX-WY7C-0008-SM-3NZB5_ctrl.FAK55628	PTBP1 K.O. Cultured Fibroblast Cells	0	0.12632	0
GTEX-WY7C-0008-SM-3NZB5_exp.FAK55679	Cells - Cultured fibroblasts	0	0.289948	0
GTEX-WY7C-0726-SM-3GLGQ.FAK46872	Liver	4.35923	0	0
GTEX-WY7C-1126-SM-3GS2X_rep2.FAK49168	Heart - Atrial Appendage	0	0.0584759	0
GTEX-ZT9X-1826-SM-4V2KV.FAK49260	Muscle - Skeletal	0	0.0874192	0
AML ONT	Actue Myeloid Leukemia Cell Line	0	0.235327	3.07328
ESCC - SRR8490236 PacBio	Esophageal Squamous Cell Carcinoma Cell Line, KYSE140	94.6295	0.871399	25.0774
ESCC - SRR8490237 PacBio	Esophageal Squamous Cell Carcinoma Cell Line, KYSE510	116.748	0.373767	19.7051
ESCC - SRR8490238 PacBio	Esophageal Squamous Cell Carcinoma Cell Line, SHEEC	18.9324	0.548266	24.2405
ESCC - SRR8490239 PacBio	Esophageal Squamous Cell Carcinoma Cell Line, TE5 (Sample 1)	78.2678	0.580617	11.1391
ESCC - SRR8490240 PacBio	Esophageal Squamous Cell Carcinoma Cell Line, SHEEC	4.45606	0.19692	0
ESCC - SRR8691125 PacBio	Esophageal Squamous Cell Carcinoma Cell Line, TE5 (Sample 2)	251.206	2.49467	0
HepG2 PacBio	Human Liver Carcinoma Cell Line	4.90431	0.116302	0
K562 PacBio	Cell Line	2.76978	0.0331862	0
UHR PacBio	Universal Human Reference Cell Line	4.81812	0.168253	0

## Sheet: Table S4
Table S4. Manually Reviewed Unique L1 Loci Genomic Locations with Corresponding Average Number of Reads, scaled to reads per million, for the Active L1 Elements across the PacBio sequenced Cell Lines.
Active L1 Loci	Unique Identifier (UID)	L1 Subfamily	Average Reads (scaled to reads per million)
			ESCC KYSE140	ESCC KYSE510	ESCC TE5 (Sample 1)	ESCC TE5 (Sample 2)	ESCC SHEEC	ESCC SHEE (Normal)	HepG2	K562	UHR
chr1:71512709-71520756	UID-107	L1HS	3.87278	0	0	0	0	0	0	0	0
chr1:118851349-118859396	UID-110	L1HS	0	3.86352	0	0	0	0	0	0	3.03684
chr1:174376771-174384818	UID-103	L1PA2	0	22.6524	0	0	0	0	0	0	0
chr11:90399050-90407101	UID-14	L1HS	0	5.87989	0	0	0	0	0	0	0
chr11:93135637-93143687	UID-10	L1HS	8.02691	0	0	0	0	0	0	0	0
chr11:93419971-93428022	UID-11	L1HS	0	4.23651	0	0	0	0	0	0	0
chr11:95435214-95443260	UID-12	L1HS	4.17288	0	0	0	0	6.38847	0	0	0
chr12:57645477-57653513	UID-65	L1PA2	0	5.73662	0	0	0	0	0	0	0
chr15:54925054-54933102	UID-129	L1HS	0	22.968	0	0	0	0	0	0	0
chr15:93674398-93682446	UID-133	L1PA2	0	7.38608	0	0	0	0	0	0	0
chr16:16839523-16847570	UID-21	L1HS	0	3.78368	0	0	0	0	0	0	0
chr16:33951564-33959614	UID-18	L1HS	8.7748	0	0	0	0	0	0	0	0
chr17:9614984-9623031	UID-33	L1HS	36.3382	0	0	0	0	0	0	0	0
chr18:59402926-59410973	UID-143	L1PA2	0	3.85567	0	0	0	0	0	0	0
chr20:7115168-7123202	UID-137	L1HS	0	8.26779	0	0	0	0	0	0	0
chr22:28662282-28670329	UID-135	L1HS	45.6331	22.5501	4.44904	9.77352	11.5604	0	5.57843	0	9.37664
chr3:65508290-65516335	UID-89	L1PA2	0	0	0	0	0	0	0	3.20968	4.08
chr4:136292503-136300550	UID-24	L1HS	0	19.5348	10.2813	5.55143	0	0	0	0	0
chr4:21158389-21166435	UID-28	L1HS	4.56777	0	0	4.85407	0	0	0	0	0
chr4:79936712-79944762	UID-31	L1HS	0	8.09733	0	0	0	0	0	0	0
chr4:90674713-90682759	UID-26	L1HS	0	0	4.27778	0	0	0	0	0	0
chr4:93637294-93645340	UID-25	L1HS	0	0	0	15.0176	0	0	0	0	0
chr5:104517585-104525632	UID-79	L1HS	3.5017	5.65267	4.53319	7.73119	0	0	0	0	0
chr5:109258386-109266432	UID-80	L1HS	13.4183	8.63833	3.53555	0	0	0	0	0	3.18966
chr5:173401783-173409831	UID-84	L1HS	0	20.401	25.6729	17.5732	0	0	0	0	0
chr5:177771244-177779289	UID-83	L1HS	14.5716	0	0	0	0	0	0	0	0
chr5:39786648-39794702	UID-76	L1PA2	15.0791	0	3.37255	0	0	0	0	0	0
chr5:58383173-58391220	UID-77	L1HS	12.8349	0	0	0	0	0	0	0	0
chr6:104488391-104496438	UID-114	L1PA2	0	19.3265	0	0	0	0	0	0	0
chr6:2416758-2424805	UID-121	L1HS	14.8777	0	0	0	0	0	0	0	0
chr7:111242502-111250548	UID-70	L1HS	0	0	0	0	0	0	0	0	3.76596
chr7:113775109-113783154	UID-69	L1HS	10.3914	4.33917	3.6875	26.9645	0	0	0	0	0
chr7:49679257-49687303	UID-74	L1HS	4.99408	0	4.79612	0	0	0	0	0	0
chr7:93786632-93794681	UID-72	L1HS	7.47727	0	0	0	0	0	0	0	0
chr8:128451975-128460023	UID-2	L1HS	0	25.1142	21.4026	0	0	0	0	0	0
chr9:90148602-90156653	UID-124	L1HS	0	4.19608	0	0	0	0	0	0	0
chrX:11706247-11714295	UID-50	L1HS	13.8836	0	0	0	3.41204	0	0	0	0
chrX:11934270-11942317	UID-62	L1HS	0	6.71851	0	5.76599	0	0	0	0	0
chrX:141420202-141428248	UID-54	L1HS	25.3289	0	0	0	0	0	0	0	0
chrX:23237515-23245560	UID-51	L1HS	0	0	0	5.30148	0	0	0	0	0
